# Supplementary material for: In Vitro Biological Activity and Lymphoma Cell Growth Inhibition by Selected Mexican Medicinal Plants
Source: Life (Basel). 2023 Apr 6;13(4):958. doi: 10.3390/life13040958 (PMC10143981; doi:10.3390/life13040958)
Supplement: Supplementary file 1 [file life-13-00958-s001.zip]

Archive with 1 entries (1 files):
- life-2254797-supplementary.pdf
